# Supplementary material for: Redox Genetic Risk Score and the Incidence of End-Stage Kidney Disease in People with Type 1 Diabetes
Source: Cells. 2022 Dec 19;11(24):4131. doi: 10.3390/cells11244131 (PMC9777489; doi:10.3390/cells11244131)
Supplement: Supplementary file 1 [file cells-11-04131-s001.zip]

Archive with 1 entries (1 files):
- cells-1989402-supplementary.pdf
